# Supplementary material for: Re-description of the type specimens of Corinnommahamulatum (Song & Zhu, 1992) stat. rest. (Araneae, Corinnidae) from Hubei, China
Source: Biodivers Data J. 2025 Mar 28;13:e145705. doi: 10.3897/BDJ.13.e145705 (PMC11971639; doi:10.3897/BDJ.13.e145705)
Supplement: XML Treatment for Corinnomma hamulatum [file BDJ.13.e145705-treatment1.xml]

<!DOCTYPE tp:taxon-treatment
  PUBLIC "-//TaxonX//DTD Taxonomic Treatment Publishing DTD v0 20100105//EN" "tax-treatment-NSO.dtd">
<tp:taxon-treatment xmlns:tp="http://www.plazi.org/taxpub"><tp:treatment-meta><mixed-citation publication-type="journal"><person-group><name><surname>Li</surname><given-names>Xinxin</given-names></name><name><surname>Chu</surname><given-names>Chang</given-names></name><name><surname>Lin</surname><given-names>Ye-Jie</given-names></name></person-group><article-title>Re-description of the type specimens of <italic><tp:taxon-name><tp:taxon-name-part taxon-name-part-type="genus" reg="Corinnomma">Corinnomma</tp:taxon-name-part><tp:taxon-name-part taxon-name-part-type="species" reg="hamulatum">hamulatum</tp:taxon-name-part></tp:taxon-name></italic> (Song &amp; Zhu, 1992) stat. rest. (<tp:taxon-name><tp:taxon-name-part taxon-name-part-type="order">Araneae</tp:taxon-name-part></tp:taxon-name>, <tp:taxon-name><tp:taxon-name-part taxon-name-part-type="family">Corinnidae</tp:taxon-name-part></tp:taxon-name>) from Hubei, China</article-title><source>Biodivers Data J</source><day>28</day><month>03</month><year>2025</year><volume>13</volume><pub-id pub-id-type="doi">10.3897/BDJ.13.e145705</pub-id></mixed-citation></tp:treatment-meta><tp:nomenclature><tp:taxon-name>
            <object-id xmlns:xlink="http://www.w3.org/1999/xlink" content-type="arpha" xlink:type="simple">CA8A9292-69A4-5767-AEFA-CDE6D11A214E</object-id>
            <tp:taxon-name-part taxon-name-part-type="genus">Corinnomma</tp:taxon-name-part>
            <tp:taxon-name-part taxon-name-part-type="species">hamulatum</tp:taxon-name-part>
          </tp:taxon-name><tp:taxon-authority>(Song &amp; Zhu, 1992)</tp:taxon-authority><tp:nomenclature-citation-list><tp:nomenclature-citation><tp:taxon-name>
                <tp:taxon-name-part taxon-name-part-type="genus" reg="Castianeira">Castianeira</tp:taxon-name-part>
                <tp:taxon-name-part taxon-name-part-type="species" reg="hamulata">hamulata</tp:taxon-name-part>
              </tp:taxon-name><comment> Song &amp; Zhu, 1992: 107, figs. 1–4 (♂♀); <xref ref-type="bibr" rid="B12437023">Song and Li (1997)</xref>: 420, fig. 25A–D (♂♀); <xref ref-type="bibr" rid="B12437045">Song et al. (1999)</xref>: 429, figs. 254O–P and 255E–F (♂♀).</comment></tp:nomenclature-citation><tp:nomenclature-citation><tp:taxon-name>
                <tp:taxon-name-part taxon-name-part-type="genus" reg="Corinnomma">Corinnomma</tp:taxon-name-part>
                <tp:taxon-name-part taxon-name-part-type="species" reg="severum">severum</tp:taxon-name-part>
              </tp:taxon-name><comment> (Thorell, 1877) - <xref ref-type="bibr" rid="B12436972">Deeleman-Reinhold (2001)</xref>: 318, figs. 464–471 [♂♀, misidentification, considered as a senior synonym of <italic><tp:taxon-name><tp:taxon-name-part taxon-name-part-type="genus" reg="Castianeira">Castianeira</tp:taxon-name-part><tp:taxon-name-part taxon-name-part-type="species" reg="hamulatum">hamulatum</tp:taxon-name-part></tp:taxon-name></italic> and <italic><tp:taxon-name><tp:taxon-name-part taxon-name-part-type="genus" reg="Corinnomma">Corinnomma</tp:taxon-name-part><tp:taxon-name-part taxon-name-part-type="species" reg="tiranglupa">tiranglupa</tp:taxon-name-part></tp:taxon-name></italic> (Barrion &amp; Litsinger, 1995)]; <xref ref-type="bibr" rid="B12437053">Wang et al. (2012)</xref>: 38, figs. 1A and 2A–I (♂♀, misidentification).</comment></tp:nomenclature-citation><tp:nomenclature-citation><tp:taxon-name>
                <tp:taxon-name-part taxon-name-part-type="genus" reg="Castianeira">Castianeira</tp:taxon-name-part>
                <tp:taxon-name-part taxon-name-part-type="species" reg="severum">severum</tp:taxon-name-part>
              </tp:taxon-name><comment> <xref ref-type="bibr" rid="B12437078">Yin et al. (2012)</xref>: 1131, fig. 601a–f (♂♀, misidentification).</comment></tp:nomenclature-citation></tp:nomenclature-citation-list></tp:nomenclature><tp:treatment-sec sec-type="materials"><title>Materials</title><list list-type="alpha-lower" list-content="occurrences"><list-item><p><bold>Type status:</bold> <named-content xmlns:xlink="http://www.w3.org/1999/xlink" content-type="dwc:typeStatus" xlink:type="simple">Holotype</named-content>. <bold>Occurrence:</bold> catalogNumber: <named-content xmlns:xlink="http://www.w3.org/1999/xlink" content-type="dwc:catalogNumber" xlink:type="simple">IZCAS-Ar9033</named-content>; recordedBy: <named-content xmlns:xlink="http://www.w3.org/1999/xlink" content-type="dwc:recordedBy" xlink:type="simple">Anonymous</named-content>; individualCount: <named-content xmlns:xlink="http://www.w3.org/1999/xlink" content-type="dwc:individualCount" xlink:type="simple">1</named-content>; sex: <named-content xmlns:xlink="http://www.w3.org/1999/xlink" content-type="dwc:sex" xlink:type="simple">female</named-content>; lifeStage: <named-content xmlns:xlink="http://www.w3.org/1999/xlink" content-type="dwc:lifeStage" xlink:type="simple">adult</named-content>; previousIdentifications: <named-content xmlns:xlink="http://www.w3.org/1999/xlink" content-type="dwc:previousIdentifications" xlink:type="simple"><italic><tp:taxon-name><tp:taxon-name-part taxon-name-part-type="genus" reg="Castianeira">Castianeira</tp:taxon-name-part><tp:taxon-name-part taxon-name-part-type="species" reg="hamulata">hamulata</tp:taxon-name-part></tp:taxon-name></italic></named-content>; occurrenceID: <named-content xmlns:xlink="http://www.w3.org/1999/xlink" content-type="dwc:occurrenceID" xlink:type="simple">85711125-386B-5991-891C-0586F9ECD9E4</named-content>; <bold>Taxon:</bold> scientificName: <named-content xmlns:xlink="http://www.w3.org/1999/xlink" content-type="dwc:scientificName" xlink:type="simple"><italic><tp:taxon-name><tp:taxon-name-part taxon-name-part-type="genus" reg="Corinnomma">Corinnomma</tp:taxon-name-part><tp:taxon-name-part taxon-name-part-type="species" reg="hamulatum">hamulatum</tp:taxon-name-part></tp:taxon-name></italic></named-content>; <bold>Location:</bold> country: <named-content xmlns:xlink="http://www.w3.org/1999/xlink" content-type="dwc:country" xlink:type="simple">China</named-content>; stateProvince: <named-content xmlns:xlink="http://www.w3.org/1999/xlink" content-type="dwc:stateProvince" xlink:type="simple">Hubei</named-content>; county: <named-content xmlns:xlink="http://www.w3.org/1999/xlink" content-type="dwc:county" xlink:type="simple">Xuan'en</named-content>; verbatimCoordinates: <named-content xmlns:xlink="http://www.w3.org/1999/xlink" content-type="dwc:verbatimCoordinates" xlink:type="simple">109.7269°E, 29.7986°N</named-content>; <bold>Identification:</bold> identifiedBy: <named-content xmlns:xlink="http://www.w3.org/1999/xlink" content-type="dwc:identifiedBy" xlink:type="simple">Yejie Lin</named-content>; dateIdentified: <named-content xmlns:xlink="http://www.w3.org/1999/xlink" content-type="dwc:dateIdentified" xlink:type="simple">2024</named-content>; <bold>Event:</bold> year: <named-content xmlns:xlink="http://www.w3.org/1999/xlink" content-type="dwc:year" xlink:type="simple">1989</named-content>; month: <named-content xmlns:xlink="http://www.w3.org/1999/xlink" content-type="dwc:month" xlink:type="simple">5</named-content>; day: <named-content xmlns:xlink="http://www.w3.org/1999/xlink" content-type="dwc:day" xlink:type="simple">25</named-content>; <bold>Record Level:</bold> institutionCode: <named-content xmlns:xlink="http://www.w3.org/1999/xlink" content-type="dwc:institutionCode" xlink:type="simple">IZCAS</named-content></p></list-item><list-item><p><bold>Type status:</bold> <named-content xmlns:xlink="http://www.w3.org/1999/xlink" content-type="dwc:typeStatus" xlink:type="simple">Allotype</named-content>. <bold>Occurrence:</bold> catalogNumber: <named-content xmlns:xlink="http://www.w3.org/1999/xlink" content-type="dwc:catalogNumber" xlink:type="simple">IZCAS-Ar9034</named-content>; recordedBy: <named-content xmlns:xlink="http://www.w3.org/1999/xlink" content-type="dwc:recordedBy" xlink:type="simple">Anonymous</named-content>; individualCount: <named-content xmlns:xlink="http://www.w3.org/1999/xlink" content-type="dwc:individualCount" xlink:type="simple">1</named-content>; sex: <named-content xmlns:xlink="http://www.w3.org/1999/xlink" content-type="dwc:sex" xlink:type="simple">male</named-content>; lifeStage: <named-content xmlns:xlink="http://www.w3.org/1999/xlink" content-type="dwc:lifeStage" xlink:type="simple">adult</named-content>; previousIdentifications: <named-content xmlns:xlink="http://www.w3.org/1999/xlink" content-type="dwc:previousIdentifications" xlink:type="simple"><italic><tp:taxon-name><tp:taxon-name-part taxon-name-part-type="genus" reg="Castianeira">Castianeira</tp:taxon-name-part><tp:taxon-name-part taxon-name-part-type="species" reg="hamulata">hamulata</tp:taxon-name-part></tp:taxon-name></italic></named-content>; occurrenceID: <named-content xmlns:xlink="http://www.w3.org/1999/xlink" content-type="dwc:occurrenceID" xlink:type="simple">377A8C84-90F4-5311-85FF-EA556EEA2A2E</named-content>; <bold>Taxon:</bold> scientificName: <named-content xmlns:xlink="http://www.w3.org/1999/xlink" content-type="dwc:scientificName" xlink:type="simple"><italic><tp:taxon-name><tp:taxon-name-part taxon-name-part-type="genus" reg="Corinnomma">Corinnomma</tp:taxon-name-part><tp:taxon-name-part taxon-name-part-type="species" reg="hamulatum">hamulatum</tp:taxon-name-part></tp:taxon-name></italic></named-content>; <bold>Location:</bold> country: <named-content xmlns:xlink="http://www.w3.org/1999/xlink" content-type="dwc:country" xlink:type="simple">China</named-content>; stateProvince: <named-content xmlns:xlink="http://www.w3.org/1999/xlink" content-type="dwc:stateProvince" xlink:type="simple">Hubei</named-content>; county: <named-content xmlns:xlink="http://www.w3.org/1999/xlink" content-type="dwc:county" xlink:type="simple">Xuan'en</named-content>; verbatimCoordinates: <named-content xmlns:xlink="http://www.w3.org/1999/xlink" content-type="dwc:verbatimCoordinates" xlink:type="simple">109.7269°E, 29.7986°N</named-content>; <bold>Identification:</bold> identifiedBy: <named-content xmlns:xlink="http://www.w3.org/1999/xlink" content-type="dwc:identifiedBy" xlink:type="simple">Yejie Lin</named-content>; dateIdentified: <named-content xmlns:xlink="http://www.w3.org/1999/xlink" content-type="dwc:dateIdentified" xlink:type="simple">2024</named-content>; <bold>Event:</bold> year: <named-content xmlns:xlink="http://www.w3.org/1999/xlink" content-type="dwc:year" xlink:type="simple">1989</named-content>; month: <named-content xmlns:xlink="http://www.w3.org/1999/xlink" content-type="dwc:month" xlink:type="simple">5</named-content>; day: <named-content xmlns:xlink="http://www.w3.org/1999/xlink" content-type="dwc:day" xlink:type="simple">25</named-content>; <bold>Record Level:</bold> institutionCode: <named-content xmlns:xlink="http://www.w3.org/1999/xlink" content-type="dwc:institutionCode" xlink:type="simple">IZCAS</named-content></p></list-item><list-item><p><bold>Type status:</bold> <named-content xmlns:xlink="http://www.w3.org/1999/xlink" content-type="dwc:typeStatus" xlink:type="simple">Paratype</named-content>. <bold>Occurrence:</bold> catalogNumber: <named-content xmlns:xlink="http://www.w3.org/1999/xlink" content-type="dwc:catalogNumber" xlink:type="simple">IZCAS-Ar9035</named-content>; recordedBy: <named-content xmlns:xlink="http://www.w3.org/1999/xlink" content-type="dwc:recordedBy" xlink:type="simple">Anonymous</named-content>; individualCount: <named-content xmlns:xlink="http://www.w3.org/1999/xlink" content-type="dwc:individualCount" xlink:type="simple">1</named-content>; sex: <named-content xmlns:xlink="http://www.w3.org/1999/xlink" content-type="dwc:sex" xlink:type="simple">male</named-content>; lifeStage: <named-content xmlns:xlink="http://www.w3.org/1999/xlink" content-type="dwc:lifeStage" xlink:type="simple">adult</named-content>; previousIdentifications: <named-content xmlns:xlink="http://www.w3.org/1999/xlink" content-type="dwc:previousIdentifications" xlink:type="simple"><italic><tp:taxon-name><tp:taxon-name-part taxon-name-part-type="genus" reg="Castianeira">Castianeira</tp:taxon-name-part><tp:taxon-name-part taxon-name-part-type="species" reg="hamulata">hamulata</tp:taxon-name-part></tp:taxon-name></italic></named-content>; occurrenceID: <named-content xmlns:xlink="http://www.w3.org/1999/xlink" content-type="dwc:occurrenceID" xlink:type="simple">2DB91067-6DD2-5371-BAB6-D4521DE4A9CB</named-content>; <bold>Taxon:</bold> scientificName: <named-content xmlns:xlink="http://www.w3.org/1999/xlink" content-type="dwc:scientificName" xlink:type="simple"><italic><tp:taxon-name><tp:taxon-name-part taxon-name-part-type="genus" reg="Corinnomma">Corinnomma</tp:taxon-name-part><tp:taxon-name-part taxon-name-part-type="species" reg="hamulatum">hamulatum</tp:taxon-name-part></tp:taxon-name></italic></named-content>; <bold>Location:</bold> country: <named-content xmlns:xlink="http://www.w3.org/1999/xlink" content-type="dwc:country" xlink:type="simple">China</named-content>; stateProvince: <named-content xmlns:xlink="http://www.w3.org/1999/xlink" content-type="dwc:stateProvince" xlink:type="simple">Hubei</named-content>; county: <named-content xmlns:xlink="http://www.w3.org/1999/xlink" content-type="dwc:county" xlink:type="simple">Xianfeng</named-content>; municipality: <named-content xmlns:xlink="http://www.w3.org/1999/xlink" content-type="dwc:municipality" xlink:type="simple">Maheba Village</named-content>; verbatimElevation: <named-content xmlns:xlink="http://www.w3.org/1999/xlink" content-type="dwc:verbatimElevation" xlink:type="simple">394 m</named-content>; verbatimCoordinates: <named-content xmlns:xlink="http://www.w3.org/1999/xlink" content-type="dwc:verbatimCoordinates" xlink:type="simple">109.2500°E, 29.7627°N</named-content>; <bold>Identification:</bold> identifiedBy: <named-content xmlns:xlink="http://www.w3.org/1999/xlink" content-type="dwc:identifiedBy" xlink:type="simple">Yejie Lin</named-content>; dateIdentified: <named-content xmlns:xlink="http://www.w3.org/1999/xlink" content-type="dwc:dateIdentified" xlink:type="simple">2024</named-content>; <bold>Event:</bold> year: <named-content xmlns:xlink="http://www.w3.org/1999/xlink" content-type="dwc:year" xlink:type="simple">1989</named-content>; month: <named-content xmlns:xlink="http://www.w3.org/1999/xlink" content-type="dwc:month" xlink:type="simple">6</named-content>; day: <named-content xmlns:xlink="http://www.w3.org/1999/xlink" content-type="dwc:day" xlink:type="simple">4</named-content>; <bold>Record Level:</bold> institutionCode: <named-content xmlns:xlink="http://www.w3.org/1999/xlink" content-type="dwc:institutionCode" xlink:type="simple">IZCAS</named-content></p></list-item><list-item><p><bold>Type status:</bold> <named-content xmlns:xlink="http://www.w3.org/1999/xlink" content-type="dwc:typeStatus" xlink:type="simple">Other material</named-content>. <bold>Occurrence:</bold> recordedBy: <named-content xmlns:xlink="http://www.w3.org/1999/xlink" content-type="dwc:recordedBy" xlink:type="simple">Zhaoyi Li, Hui Wang, and Yang Chen</named-content>; individualCount: <named-content xmlns:xlink="http://www.w3.org/1999/xlink" content-type="dwc:individualCount" xlink:type="simple">1</named-content>; sex: <named-content xmlns:xlink="http://www.w3.org/1999/xlink" content-type="dwc:sex" xlink:type="simple">male</named-content>; lifeStage: <named-content xmlns:xlink="http://www.w3.org/1999/xlink" content-type="dwc:lifeStage" xlink:type="simple">adult</named-content>; previousIdentifications: <named-content xmlns:xlink="http://www.w3.org/1999/xlink" content-type="dwc:previousIdentifications" xlink:type="simple"><italic><tp:taxon-name><tp:taxon-name-part taxon-name-part-type="genus" reg="Corinnomma">Corinnomma</tp:taxon-name-part></tp:taxon-name></italic> sp.</named-content>; occurrenceID: <named-content xmlns:xlink="http://www.w3.org/1999/xlink" content-type="dwc:occurrenceID" xlink:type="simple">529E7D31-6697-5669-BECC-FD059F5F05C0</named-content>; <bold>Taxon:</bold> scientificName: <named-content xmlns:xlink="http://www.w3.org/1999/xlink" content-type="dwc:scientificName" xlink:type="simple"><italic><tp:taxon-name><tp:taxon-name-part taxon-name-part-type="genus" reg="Corinnomma">Corinnomma</tp:taxon-name-part><tp:taxon-name-part taxon-name-part-type="species" reg="hamulatum">hamulatum</tp:taxon-name-part></tp:taxon-name></italic></named-content>; <bold>Location:</bold> country: <named-content xmlns:xlink="http://www.w3.org/1999/xlink" content-type="dwc:country" xlink:type="simple">China</named-content>; stateProvince: <named-content xmlns:xlink="http://www.w3.org/1999/xlink" content-type="dwc:stateProvince" xlink:type="simple">Hunan</named-content>; county: <named-content xmlns:xlink="http://www.w3.org/1999/xlink" content-type="dwc:county" xlink:type="simple">Sangzhi</named-content>; municipality: <named-content xmlns:xlink="http://www.w3.org/1999/xlink" content-type="dwc:municipality" xlink:type="simple">Xijie Forest Farm</named-content>; verbatimCoordinates: <named-content xmlns:xlink="http://www.w3.org/1999/xlink" content-type="dwc:verbatimCoordinates" xlink:type="simple">110.1826°E, 29.3945°N</named-content>; <bold>Identification:</bold> identifiedBy: <named-content xmlns:xlink="http://www.w3.org/1999/xlink" content-type="dwc:identifiedBy" xlink:type="simple">Yejie Lin</named-content>; dateIdentified: <named-content xmlns:xlink="http://www.w3.org/1999/xlink" content-type="dwc:dateIdentified" xlink:type="simple">2024</named-content>; <bold>Event:</bold> year: <named-content xmlns:xlink="http://www.w3.org/1999/xlink" content-type="dwc:year" xlink:type="simple">2018</named-content>; month: <named-content xmlns:xlink="http://www.w3.org/1999/xlink" content-type="dwc:month" xlink:type="simple">11</named-content>; day: <named-content xmlns:xlink="http://www.w3.org/1999/xlink" content-type="dwc:day" xlink:type="simple">9</named-content>; <bold>Record Level:</bold> institutionCode: <named-content xmlns:xlink="http://www.w3.org/1999/xlink" content-type="dwc:institutionCode" xlink:type="simple">MHBU</named-content></p></list-item><list-item><p><bold>Type status:</bold> <named-content xmlns:xlink="http://www.w3.org/1999/xlink" content-type="dwc:typeStatus" xlink:type="simple">Other material</named-content>. <bold>Occurrence:</bold> recordedBy: <named-content xmlns:xlink="http://www.w3.org/1999/xlink" content-type="dwc:recordedBy" xlink:type="simple">Xiaoqi Mi, Hua Wang, and Mingyong Liao leg.</named-content>; individualCount: <named-content xmlns:xlink="http://www.w3.org/1999/xlink" content-type="dwc:individualCount" xlink:type="simple">4</named-content>; sex: <named-content xmlns:xlink="http://www.w3.org/1999/xlink" content-type="dwc:sex" xlink:type="simple">3 males, 1 female</named-content>; lifeStage: <named-content xmlns:xlink="http://www.w3.org/1999/xlink" content-type="dwc:lifeStage" xlink:type="simple">adult</named-content>; previousIdentifications: <named-content xmlns:xlink="http://www.w3.org/1999/xlink" content-type="dwc:previousIdentifications" xlink:type="simple"><italic><tp:taxon-name><tp:taxon-name-part taxon-name-part-type="genus" reg="Corinnomma">Corinnomma</tp:taxon-name-part><tp:taxon-name-part taxon-name-part-type="species" reg="severum">severum</tp:taxon-name-part></tp:taxon-name></italic></named-content>; occurrenceID: <named-content xmlns:xlink="http://www.w3.org/1999/xlink" content-type="dwc:occurrenceID" xlink:type="simple">A94A2EDF-43B2-50B0-A156-BF4F8B0AD634</named-content>; <bold>Taxon:</bold> scientificName: <named-content xmlns:xlink="http://www.w3.org/1999/xlink" content-type="dwc:scientificName" xlink:type="simple"><italic><tp:taxon-name><tp:taxon-name-part taxon-name-part-type="genus" reg="Corinnomma">Corinnomma</tp:taxon-name-part><tp:taxon-name-part taxon-name-part-type="species" reg="hamulatum">hamulatum</tp:taxon-name-part></tp:taxon-name></italic></named-content>; <bold>Location:</bold> country: <named-content xmlns:xlink="http://www.w3.org/1999/xlink" content-type="dwc:country" xlink:type="simple">China</named-content>; stateProvince: <named-content xmlns:xlink="http://www.w3.org/1999/xlink" content-type="dwc:stateProvince" xlink:type="simple">Guizhou</named-content>; county: <named-content xmlns:xlink="http://www.w3.org/1999/xlink" content-type="dwc:county" xlink:type="simple">Jiangkou</named-content>; municipality: <named-content xmlns:xlink="http://www.w3.org/1999/xlink" content-type="dwc:municipality" xlink:type="simple">Fanjingshan National Nature Reserve</named-content>; <bold>Identification:</bold> identifiedBy: <named-content xmlns:xlink="http://www.w3.org/1999/xlink" content-type="dwc:identifiedBy" xlink:type="simple">Yejie Lin</named-content>; dateIdentified: <named-content xmlns:xlink="http://www.w3.org/1999/xlink" content-type="dwc:dateIdentified" xlink:type="simple">2024</named-content>; <bold>Event:</bold> year: <named-content xmlns:xlink="http://www.w3.org/1999/xlink" content-type="dwc:year" xlink:type="simple">2011</named-content>; month: <named-content xmlns:xlink="http://www.w3.org/1999/xlink" content-type="dwc:month" xlink:type="simple">5</named-content>; day: <named-content xmlns:xlink="http://www.w3.org/1999/xlink" content-type="dwc:day" xlink:type="simple">11</named-content>; <bold>Record Level:</bold> institutionCode: <named-content xmlns:xlink="http://www.w3.org/1999/xlink" content-type="dwc:institutionCode" xlink:type="simple">TRU</named-content></p></list-item><list-item><p><bold>Type status:</bold> <named-content xmlns:xlink="http://www.w3.org/1999/xlink" content-type="dwc:typeStatus" xlink:type="simple">Other material</named-content>. <bold>Occurrence:</bold> recordedBy: <named-content xmlns:xlink="http://www.w3.org/1999/xlink" content-type="dwc:recordedBy" xlink:type="simple">Yongjing Zhang</named-content>; individualCount: <named-content xmlns:xlink="http://www.w3.org/1999/xlink" content-type="dwc:individualCount" xlink:type="simple">1</named-content>; sex: <named-content xmlns:xlink="http://www.w3.org/1999/xlink" content-type="dwc:sex" xlink:type="simple">female</named-content>; lifeStage: <named-content xmlns:xlink="http://www.w3.org/1999/xlink" content-type="dwc:lifeStage" xlink:type="simple">adult</named-content>; previousIdentifications: <named-content xmlns:xlink="http://www.w3.org/1999/xlink" content-type="dwc:previousIdentifications" xlink:type="simple"><italic><tp:taxon-name><tp:taxon-name-part taxon-name-part-type="genus" reg="Castianeira">Castianeira</tp:taxon-name-part><tp:taxon-name-part taxon-name-part-type="species" reg="severum">severum</tp:taxon-name-part></tp:taxon-name></italic></named-content>; occurrenceID: <named-content xmlns:xlink="http://www.w3.org/1999/xlink" content-type="dwc:occurrenceID" xlink:type="simple">266884E4-3390-570F-BFC2-102F46B26284</named-content>; <bold>Taxon:</bold> scientificName: <named-content xmlns:xlink="http://www.w3.org/1999/xlink" content-type="dwc:scientificName" xlink:type="simple"><italic><tp:taxon-name><tp:taxon-name-part taxon-name-part-type="genus" reg="Corinnomma">Corinnomma</tp:taxon-name-part><tp:taxon-name-part taxon-name-part-type="species" reg="hamulatum">hamulatum</tp:taxon-name-part></tp:taxon-name></italic></named-content>; <bold>Location:</bold> country: <named-content xmlns:xlink="http://www.w3.org/1999/xlink" content-type="dwc:country" xlink:type="simple">China</named-content>; stateProvince: <named-content xmlns:xlink="http://www.w3.org/1999/xlink" content-type="dwc:stateProvince" xlink:type="simple">Hunan</named-content>; county: <named-content xmlns:xlink="http://www.w3.org/1999/xlink" content-type="dwc:county" xlink:type="simple">Tongdao</named-content>; municipality: <named-content xmlns:xlink="http://www.w3.org/1999/xlink" content-type="dwc:municipality" xlink:type="simple">Mujiao Township</named-content>; <bold>Identification:</bold> identifiedBy: <named-content xmlns:xlink="http://www.w3.org/1999/xlink" content-type="dwc:identifiedBy" xlink:type="simple">Yejie Lin</named-content>; dateIdentified: <named-content xmlns:xlink="http://www.w3.org/1999/xlink" content-type="dwc:dateIdentified" xlink:type="simple">2024</named-content>; <bold>Event:</bold> year: <named-content xmlns:xlink="http://www.w3.org/1999/xlink" content-type="dwc:year" xlink:type="simple">1996</named-content>; month: <named-content xmlns:xlink="http://www.w3.org/1999/xlink" content-type="dwc:month" xlink:type="simple">6</named-content>; day: <named-content xmlns:xlink="http://www.w3.org/1999/xlink" content-type="dwc:day" xlink:type="simple">4</named-content>; <bold>Record Level:</bold> institutionCode: <named-content xmlns:xlink="http://www.w3.org/1999/xlink" content-type="dwc:institutionCode" xlink:type="simple">HNU</named-content></p></list-item><list-item><p><bold>Type status:</bold> <named-content xmlns:xlink="http://www.w3.org/1999/xlink" content-type="dwc:typeStatus" xlink:type="simple">Other material</named-content>. <bold>Occurrence:</bold> recordedBy: <named-content xmlns:xlink="http://www.w3.org/1999/xlink" content-type="dwc:recordedBy" xlink:type="simple">Liansuo Gong</named-content>; individualCount: <named-content xmlns:xlink="http://www.w3.org/1999/xlink" content-type="dwc:individualCount" xlink:type="simple">1</named-content>; sex: <named-content xmlns:xlink="http://www.w3.org/1999/xlink" content-type="dwc:sex" xlink:type="simple">male</named-content>; lifeStage: <named-content xmlns:xlink="http://www.w3.org/1999/xlink" content-type="dwc:lifeStage" xlink:type="simple">adult</named-content>; previousIdentifications: <named-content xmlns:xlink="http://www.w3.org/1999/xlink" content-type="dwc:previousIdentifications" xlink:type="simple"><italic><tp:taxon-name><tp:taxon-name-part taxon-name-part-type="genus" reg="Castianeira">Castianeira</tp:taxon-name-part><tp:taxon-name-part taxon-name-part-type="species" reg="severum">severum</tp:taxon-name-part></tp:taxon-name></italic></named-content>; occurrenceID: <named-content xmlns:xlink="http://www.w3.org/1999/xlink" content-type="dwc:occurrenceID" xlink:type="simple">BC8E2DA1-3CA1-5878-BAD9-00ED8E367229</named-content>; <bold>Taxon:</bold> scientificName: <named-content xmlns:xlink="http://www.w3.org/1999/xlink" content-type="dwc:scientificName" xlink:type="simple"><italic><tp:taxon-name><tp:taxon-name-part taxon-name-part-type="genus" reg="Corinnomma">Corinnomma</tp:taxon-name-part><tp:taxon-name-part taxon-name-part-type="species" reg="hamulatum">hamulatum</tp:taxon-name-part></tp:taxon-name></italic></named-content>; <bold>Location:</bold> country: <named-content xmlns:xlink="http://www.w3.org/1999/xlink" content-type="dwc:country" xlink:type="simple">China</named-content>; stateProvince: <named-content xmlns:xlink="http://www.w3.org/1999/xlink" content-type="dwc:stateProvince" xlink:type="simple">Hunan</named-content>; county: <named-content xmlns:xlink="http://www.w3.org/1999/xlink" content-type="dwc:county" xlink:type="simple">Jiangyong</named-content>; <bold>Identification:</bold> identifiedBy: <named-content xmlns:xlink="http://www.w3.org/1999/xlink" content-type="dwc:identifiedBy" xlink:type="simple">Yejie Lin</named-content>; dateIdentified: <named-content xmlns:xlink="http://www.w3.org/1999/xlink" content-type="dwc:dateIdentified" xlink:type="simple">2024</named-content>; <bold>Event:</bold> year: <named-content xmlns:xlink="http://www.w3.org/1999/xlink" content-type="dwc:year" xlink:type="simple">1991</named-content>; month: <named-content xmlns:xlink="http://www.w3.org/1999/xlink" content-type="dwc:month" xlink:type="simple">10</named-content>; day: <named-content xmlns:xlink="http://www.w3.org/1999/xlink" content-type="dwc:day" xlink:type="simple">13</named-content>; <bold>Record Level:</bold> institutionCode: <named-content xmlns:xlink="http://www.w3.org/1999/xlink" content-type="dwc:institutionCode" xlink:type="simple">HNU</named-content></p></list-item><list-item><p><bold>Type status:</bold> <named-content xmlns:xlink="http://www.w3.org/1999/xlink" content-type="dwc:typeStatus" xlink:type="simple">Other material</named-content>. <bold>Occurrence:</bold> recordedBy: <named-content xmlns:xlink="http://www.w3.org/1999/xlink" content-type="dwc:recordedBy" xlink:type="simple">Qingtian We</named-content>; individualCount: <named-content xmlns:xlink="http://www.w3.org/1999/xlink" content-type="dwc:individualCount" xlink:type="simple">5</named-content>; sex: <named-content xmlns:xlink="http://www.w3.org/1999/xlink" content-type="dwc:sex" xlink:type="simple">1 male, 4 females</named-content>; lifeStage: <named-content xmlns:xlink="http://www.w3.org/1999/xlink" content-type="dwc:lifeStage" xlink:type="simple">adult</named-content>; previousIdentifications: <named-content xmlns:xlink="http://www.w3.org/1999/xlink" content-type="dwc:previousIdentifications" xlink:type="simple"><italic><tp:taxon-name><tp:taxon-name-part taxon-name-part-type="genus" reg="Corinnomma">Corinnomma</tp:taxon-name-part></tp:taxon-name></italic> sp.</named-content>; occurrenceID: <named-content xmlns:xlink="http://www.w3.org/1999/xlink" content-type="dwc:occurrenceID" xlink:type="simple">AA1EEE86-99BD-5BFF-A60D-DACAB9B0BD46</named-content>; <bold>Taxon:</bold> scientificName: <named-content xmlns:xlink="http://www.w3.org/1999/xlink" content-type="dwc:scientificName" xlink:type="simple"><italic><tp:taxon-name><tp:taxon-name-part taxon-name-part-type="genus" reg="Corinnomma">Corinnomma</tp:taxon-name-part><tp:taxon-name-part taxon-name-part-type="species" reg="hamulatum">hamulatum</tp:taxon-name-part></tp:taxon-name></italic></named-content>; <bold>Location:</bold> country: <named-content xmlns:xlink="http://www.w3.org/1999/xlink" content-type="dwc:country" xlink:type="simple">China</named-content>; stateProvince: <named-content xmlns:xlink="http://www.w3.org/1999/xlink" content-type="dwc:stateProvince" xlink:type="simple">Chongqing</named-content>; county: <named-content xmlns:xlink="http://www.w3.org/1999/xlink" content-type="dwc:county" xlink:type="simple">Beibei</named-content>; municipality: <named-content xmlns:xlink="http://www.w3.org/1999/xlink" content-type="dwc:municipality" xlink:type="simple">Jinyun Mountain</named-content>; <bold>Identification:</bold> identifiedBy: <named-content xmlns:xlink="http://www.w3.org/1999/xlink" content-type="dwc:identifiedBy" xlink:type="simple">Yejie Lin</named-content>; dateIdentified: <named-content xmlns:xlink="http://www.w3.org/1999/xlink" content-type="dwc:dateIdentified" xlink:type="simple">2024</named-content>; <bold>Event:</bold> year: <named-content xmlns:xlink="http://www.w3.org/1999/xlink" content-type="dwc:year" xlink:type="simple">2021</named-content>; month: <named-content xmlns:xlink="http://www.w3.org/1999/xlink" content-type="dwc:month" xlink:type="simple">9</named-content>; day: <named-content xmlns:xlink="http://www.w3.org/1999/xlink" content-type="dwc:day" xlink:type="simple">23</named-content>; <bold>Record Level:</bold> institutionCode: <named-content xmlns:xlink="http://www.w3.org/1999/xlink" content-type="dwc:institutionCode" xlink:type="simple">CYJL</named-content></p></list-item></list></tp:treatment-sec><tp:treatment-sec sec-type="Description"><title>Description</title><p><bold>Male (allotype)</bold>. Total length 6.99 (7.05 with clypeus); carapace 3.42 long, 2.07 wide, opisthosoma 3.57 long, 2.14 wide. Eye sizes and interdistances: AME 0.18, ALE 0.11, PME 0.12, PLE 0.13; AME–AME 0.17, AME–ALE 0.05, PME–PME 0.26, PME–PLE 0.14, AME–PME 0.19, ALE–PLE 0.10. MOA 0.44 long, front width 0.45, back width 0.47. Clypeus height 0.15. Chelicerae with three promarginal (middle largest, distal smallest) and two retromarginal teeth (same size). Leg measurements: I 8.39 (2.26, 0.83, 2.07, 1.97, 1.26), II 7.67 (2.10, 0.78, 1.86, 1.77, 1.16), III 7.10 (1.94, 0.66, 1.76, 1.77, 0.97), IV 9.93 (2.68, 0.89, 2.24, 2.96, 1.16). Spination: femur I do 3 pl 1, II do 3, III do 3 pl 2 rl 2, IV do 3 pl 2 rl 2; patella III do 1; tibia I do 1 plv 3 rlv 3, II do1 plv 3 rlv 2, III plv 2 rlv 2 pl 1 rl 1, IV plv 2 rlv 2 pl 1 rl 1; metatarsi I–II plv 2 rlv 2, III plv 3 rlv 3 pl 2 rl 2, IV plv 3 rlv 3 pl 3 rl 3.</p><p>Colouration (Fig. <xref ref-type="fig" rid="F12437112">4</xref>A and B). Carapace medially reddish-brown, with dark-brown margins and covered with dense short white hairs. Eye region black. Fovea longitudinal, black. Radial furrow indistinct. Chelicerae reddish-brown. Endites reddish-brown. Labium broader than long, reddish-brown. Sternum reddish-brown, with truncated anterior margin and pointed posterior end. Coxae of legs I–II yellowish-brown, that of legs III–IV dark-brown, femora dark-brown, remaining segments reddish-brown, all covered with dense short white hairs. Opisthosoma grey-brown, pear-shaped, scutum strongly sclerotised, dorsal scutum covering almost 9/10 of opisthosoma, with yellow and white short hairs, ventral scutum covering almost 1/2 of opisthosoma, with white short hairs in the anterior region. Spinnerets reddish-brown.</p><p>Palp (Figs <xref ref-type="fig" rid="F12437099">1</xref>, <xref ref-type="fig" rid="F12437101">2</xref>). Femur with two spines dorsally, five times longer than wide. Patella slightly curved, 1.5 times longer than wide, with three spines dorsally. Tibia two times longer than wide, with a spine prolaterally, at one third of tibia. Cymbium almost three times longer than wide, with distinct subulate retrobasal paracymbial spine, without ridge. Subtegulum covered by tegulum, not obvious. Tegulum pear-shaped. Sperm duct with three curves, a constriction present near the embolus. Embolus S-shaped, helically twisted, with two bends in ventral view, almost 1/4 of the bulb.</p><p><bold>Female (holotype)</bold>. Total length 8.26 (8.28 with clypeus); carapace 3.81 long, 2.46 wide, opisthosoma 4.45 long, 3.33 wide. Eye sizes and interdistances: AME 0.19, ALE 0.12, PME 0.12, PLE 0.12; AME–AME 0.21, AME–ALE 0.03, PME–PME 0.33, PME–PLE 0.18, AME–PME 0.19, ALE–PLE 0.12. MOA 0.43 long, front width 0.52, back width 0.58. Clypeus height 0.17. Chelicerae with three promarginal (middle largest, distal smallest) and two retromarginal teeth (same size). Leg measurements: I 8.97 (2.42, 0.91, 2.28, 2.07, 1.29), II 8.61 (2.42, 0.90, 2.06, 1.94, 1.29), III 7.68 (2.10, 0.85, 1.76, 1.87, 1.10), IV 11.15 (3.06, 1.02, 2.55, 3.17, 1.35). Spination: femur I do 4, II do 3 pl 1, III do 3 pl 1 rl 1, IV do 1 pl 1 rl 1; patella I do 1, III do 2; tibia I do 1 plv 2 rlv 2, II plv 2 rlv 3, III do 1 pl 2 rl 2, IV do 1 plv 3 rlv 3 pl 2 rl 2; metatarsi I–II plv 2 rlv 2, III plv 3 rlv 3 pl 2 rl 3, IV do 1 plv 3 rlv 3 pl 3 rl 3.</p><p>Colouration (Fig. <xref ref-type="fig" rid="F12437112">4</xref>C and D). As in male.</p><p>Epigyne (Fig. <xref ref-type="fig" rid="F12437103">3</xref>A and B). Epigynal plate rectangular. Copulatory openings at middle of epigynal plate, with 6-shaped rims. Copulatory ducts C-shaped, attached to spermathecae I. Spermathecae I curved, contiguous. Spermathecae II sac-like, with straight, wrinkled and contiguous proximal and diverging globular distal parts. Fertilisation duct semi-circular, lying on Spermathecae II.</p></tp:treatment-sec><tp:treatment-sec sec-type="Diagnosis"><title>Diagnosis</title><p><italic><tp:taxon-name><tp:taxon-name-part taxon-name-part-type="genus" reg="Corinnomma">Corinnomma</tp:taxon-name-part><tp:taxon-name-part taxon-name-part-type="species" reg="hamulatum">hamulatum</tp:taxon-name-part></tp:taxon-name></italic> <bold>stat. rest.</bold> resembles <italic><tp:taxon-name><tp:taxon-name-part taxon-name-part-type="genus" reg="Corinnomma">C.</tp:taxon-name-part><tp:taxon-name-part taxon-name-part-type="species" reg="severum">severum</tp:taxon-name-part></tp:taxon-name></italic> and <italic><tp:taxon-name><tp:taxon-name-part taxon-name-part-type="genus" reg="Corinnomma">C.</tp:taxon-name-part><tp:taxon-name-part taxon-name-part-type="species" reg="spirale">spirale</tp:taxon-name-part></tp:taxon-name></italic> Zhang, Jin &amp; Zhang, 2022 in having transverse stripes on the abdomen; male embolic tip curved and the length ratio of the basal coils to the distal coils is approximately 1:3; female with curved copulatory ducts.</p><p>However, the male can be distinguished by the retrobasal paracymbial spine conical, ridge absent (Fig. <xref ref-type="fig" rid="F12437101">2</xref>A and B) [vs. tongue-shaped, ridge present in <italic><tp:taxon-name><tp:taxon-name-part taxon-name-part-type="genus" reg="Corinnomma">C.</tp:taxon-name-part><tp:taxon-name-part taxon-name-part-type="species" reg="severum">severum</tp:taxon-name-part></tp:taxon-name></italic> (see <xref ref-type="bibr" rid="B12437090">Zhang et al. (2022)</xref>: figs. 9A and B)], the length ratio of the embolus to the bulb is approximately 1:0.2 ventrally (Fig. <xref ref-type="fig" rid="F12437099">1</xref>B) [vs. 1:0.1 in <italic><tp:taxon-name><tp:taxon-name-part taxon-name-part-type="genus" reg="Corinnomma">C.</tp:taxon-name-part><tp:taxon-name-part taxon-name-part-type="species" reg="severum">severum</tp:taxon-name-part></tp:taxon-name></italic> [see <xref ref-type="bibr" rid="B12437090">Zhang et al. (2022)</xref>: fig. 4B)], the distal fold almost 120° curved (Fig. <xref ref-type="fig" rid="F12437101">2</xref>C) (vs. 90° curved in <italic><tp:taxon-name><tp:taxon-name-part taxon-name-part-type="genus" reg="Corinnomma">C.</tp:taxon-name-part><tp:taxon-name-part taxon-name-part-type="species" reg="spirale">spirale</tp:taxon-name-part></tp:taxon-name></italic> [see <xref ref-type="bibr" rid="B12437090">Zhang et al. (2022)</xref>: fig. 10E)] and basal fold almost 90° curved ventrally (Fig. <xref ref-type="fig" rid="F12437101">2</xref>C) [vs. 110° curved in <italic><tp:taxon-name><tp:taxon-name-part taxon-name-part-type="genus" reg="Corinnomma">C.</tp:taxon-name-part><tp:taxon-name-part taxon-name-part-type="species" reg="severum">severum</tp:taxon-name-part></tp:taxon-name></italic> (see <xref ref-type="bibr" rid="B12437090">Zhang et al. (2022)</xref>: fig. 4B)]. The females can be further distinguished by the length-to-width ratio of the copulatory opening being 1:0.4 (Fig. <xref ref-type="fig" rid="F12437103">3</xref>A) [vs. 1.0.6 in <italic><tp:taxon-name><tp:taxon-name-part taxon-name-part-type="genus" reg="Corinnomma">C.</tp:taxon-name-part><tp:taxon-name-part taxon-name-part-type="species" reg="severum">severum</tp:taxon-name-part></tp:taxon-name></italic> (see <xref ref-type="bibr" rid="B12437090">Zhang et al. (2022)</xref>: fig. 4D)] and the C-shaped copulatory ducts (Fig. <xref ref-type="fig" rid="F12437103">3</xref>B) (vs. S-shaped in <italic><tp:taxon-name><tp:taxon-name-part taxon-name-part-type="genus" reg="Corinnomma">C.</tp:taxon-name-part><tp:taxon-name-part taxon-name-part-type="species" reg="spirale">spirale</tp:taxon-name-part></tp:taxon-name></italic> (see <xref ref-type="bibr" rid="B12437090">Zhang et al. (2022)</xref>: fig. 8D)].</p></tp:treatment-sec><tp:treatment-sec sec-type="Distribution"><title>Distribution</title><p>China (Hubei, Hunan, Chongqing, Guizhou) (Fig. <xref ref-type="fig" rid="F12437116">5</xref>).</p></tp:treatment-sec><tp:treatment-sec sec-type="Biology"><title>Biology</title><p>Hunting during the day, mimicking ants. (Fig. <xref ref-type="fig" rid="F12437114">6</xref>).</p></tp:treatment-sec><tp:treatment-sec sec-type="Taxon discussion"><title>Taxon discussion</title><p>COI-based phylogenetic analysis revealed two primary clades: one comprising <italic><tp:taxon-name><tp:taxon-name-part taxon-name-part-type="genus" reg="Corinnomma">Corinnomma</tp:taxon-name-part><tp:taxon-name-part taxon-name-part-type="species" reg="severum">severum</tp:taxon-name-part></tp:taxon-name></italic> and the other encompassing three species (<italic><tp:taxon-name><tp:taxon-name-part taxon-name-part-type="genus" reg="Corinnomma">C.</tp:taxon-name-part><tp:taxon-name-part taxon-name-part-type="species" reg="simplex">simplex</tp:taxon-name-part></tp:taxon-name></italic> Zhang, Jin &amp; Zhang, 2022, <italic><tp:taxon-name><tp:taxon-name-part taxon-name-part-type="genus" reg="Corinnomma">C.</tp:taxon-name-part><tp:taxon-name-part taxon-name-part-type="species" reg="spirale">spirale</tp:taxon-name-part></tp:taxon-name></italic> Zhang, Jin &amp; Zhang, 2022 and <italic><tp:taxon-name><tp:taxon-name-part taxon-name-part-type="genus" reg="Corinnomma">C.</tp:taxon-name-part><tp:taxon-name-part taxon-name-part-type="species" reg="hamulatum">hamulatum</tp:taxon-name-part></tp:taxon-name></italic> <bold>stat. rest.</bold>) (Suppl. material <xref ref-type="supplementary-material" rid="S12693027">1</xref>). Poisson Tree Processes (PTP) delimitation using 38 COI sequences identified six species (Table <xref ref-type="table" rid="T12693025">1</xref>), excluding two outgroups (<ext-link xmlns:xlink="http://www.w3.org/1999/xlink" ext-link-type="uri" xlink:href="https://www.ncbi.nlm.nih.gov/nuccore/KY017624.1" xlink:type="simple">KY017624.1</ext-link>, <ext-link xmlns:xlink="http://www.w3.org/1999/xlink" ext-link-type="uri" xlink:href="https://www.ncbi.nlm.nih.gov/nuccore/KY017615.1" xlink:type="simple">KY017615.1</ext-link>). The delimited species include <italic><tp:taxon-name><tp:taxon-name-part taxon-name-part-type="genus" reg="Corinnomma">C.</tp:taxon-name-part><tp:taxon-name-part taxon-name-part-type="species" reg="simplex">simplex</tp:taxon-name-part></tp:taxon-name></italic> (YNM112, YNM115), <italic><tp:taxon-name><tp:taxon-name-part taxon-name-part-type="genus" reg="Corinnomma">C.</tp:taxon-name-part><tp:taxon-name-part taxon-name-part-type="species" reg="spirale">spirale</tp:taxon-name-part></tp:taxon-name></italic> (YNM106, YNM190, YNM111), <italic><tp:taxon-name><tp:taxon-name-part taxon-name-part-type="genus" reg="Corinnomma">C.</tp:taxon-name-part><tp:taxon-name-part taxon-name-part-type="species" reg="severum">severum</tp:taxon-name-part></tp:taxon-name></italic> (YNM116, YNM110, YNM113, YNM114, YNM162, YNM163, YNM164, YNM165, YNM167, YNM170, YNM175, YNM178, YNM180, YNM181, YNM182, YNM192, YNM193) and <italic><tp:taxon-name><tp:taxon-name-part taxon-name-part-type="genus" reg="Corinnomma">C.</tp:taxon-name-part><tp:taxon-name-part taxon-name-part-type="species" reg="hamulatum">hamulatum</tp:taxon-name-part></tp:taxon-name></italic> <bold>stat. rest.</bold> (YNM169, YNM172, YNM173, YNM177, YNM183, YNM184, YNM185, YNM186, YNM187, YNM188, YNM189, YNM194, YNM195, YNM251). Statistical support for this delimitation was significant (Null-model score: 77.691; Best single coalescent rate score: 105.008; LRT p-value: &lt; 0.001), showing partial congruence with previous findings in <xref ref-type="bibr" rid="B12437090">Zhang et al. (2022)</xref>.</p></tp:treatment-sec><tp:treatment-sec sec-type="Notes"><title>Notes</title><p>As the paratype label does not match the handwritten label (Fig. <xref ref-type="fig" rid="F12437112">4</xref>G and I), the handwritten label takes precedence.</p></tp:treatment-sec><tp:treatment-sec sec-type="Comments"><title>Comments</title><p>The recent re-examination of the type specimens of <italic><tp:taxon-name><tp:taxon-name-part taxon-name-part-type="genus" reg="Corinnomma">Co.</tp:taxon-name-part><tp:taxon-name-part taxon-name-part-type="species" reg="hamulatum">hamulatum</tp:taxon-name-part></tp:taxon-name></italic> has revealed that it is different from <italic><tp:taxon-name><tp:taxon-name-part taxon-name-part-type="genus" reg="Corinnomma">Co.</tp:taxon-name-part><tp:taxon-name-part taxon-name-part-type="species" reg="severum">severum</tp:taxon-name-part></tp:taxon-name></italic> and should be recognised as a valid species. Consequently, the validity of <italic><tp:taxon-name><tp:taxon-name-part taxon-name-part-type="genus" reg="Corinnomma">Co.</tp:taxon-name-part><tp:taxon-name-part taxon-name-part-type="species" reg="hamulatum">hamulatum</tp:taxon-name-part></tp:taxon-name></italic> <bold>stat. rest.</bold> is hereby restored.</p></tp:treatment-sec><tp:treatment-sec><!--Section generated to contain objects referenced in tp:taxon-treatment.--><fig id="F12437112" position="float" orientation="portrait"><object-id xmlns:xlink="http://www.w3.org/1999/xlink" content-type="arpha" xlink:type="simple">EF56402F-509D-5C2C-A7B7-05E516BB6582</object-id><object-id xmlns:xlink="http://www.w3.org/1999/xlink" content-type="doi" xlink:type="simple">10.3897/BDJ.13.e145705.figure4</object-id><label>Figure 4.</label><caption><p><italic><tp:taxon-name><tp:taxon-name-part taxon-name-part-type="genus" reg="Corinnomma">Corinnomma</tp:taxon-name-part><tp:taxon-name-part taxon-name-part-type="species" reg="hamulatum">hamulatum</tp:taxon-name-part></tp:taxon-name></italic> <bold>stat. rest.</bold>, habitus and labels, allotype male (<bold>A</bold>, <bold>B</bold>, <bold>F, H</bold>), holotype female (<bold>C</bold>, <bold>D</bold>, <bold>E, H</bold>) and paratype (<bold>G, I</bold>). <bold>A</bold> Allotype male, dorsal view; <bold>B</bold> Same, ventral view; <bold>C</bold> Holotype female, dorsal view; <bold>D</bold> Same, ventral view; <bold>E–I</bold> Original labels (<bold>H</bold>, <bold>I</bold> handwriting by Daxiang Song).</p></caption><graphic xmlns:xlink="http://www.w3.org/1999/xlink" xlink:href="bdj-13-e145705-g004.jpg" position="float" id="oo_1208906.jpg" orientation="portrait" xlink:type="simple"><uri content-type="original_file" xlink:type="simple">https://binary.pensoft.net/fig/1208906</uri></graphic></fig><fig id="F12437099" position="float" orientation="portrait"><object-id xmlns:xlink="http://www.w3.org/1999/xlink" content-type="arpha" xlink:type="simple">0D6C81ED-9B3B-5F76-AF30-B38D1D5E4123</object-id><object-id xmlns:xlink="http://www.w3.org/1999/xlink" content-type="doi" xlink:type="simple">10.3897/BDJ.13.e145705.figure1</object-id><label>Figure 1.</label><caption><p><italic><tp:taxon-name><tp:taxon-name-part taxon-name-part-type="genus" reg="Corinnomma">Corinnomma</tp:taxon-name-part><tp:taxon-name-part taxon-name-part-type="species" reg="hamulatum">hamulatum</tp:taxon-name-part></tp:taxon-name></italic> <bold>stat. rest.</bold>, allotype male. <bold>A</bold> Distal segments of palp, prolateral view; <bold>B</bold> Same, ventral view; <bold>C</bold> Same, retrolateral view. Abbreviations: E—embolus; SD—sperm duct; ST—subtegulum; RPS—Retrobasal paracymbial spine.</p></caption><graphic xmlns:xlink="http://www.w3.org/1999/xlink" xlink:href="bdj-13-e145705-g001.jpg" position="float" id="oo_1208901.jpg" orientation="portrait" xlink:type="simple"><uri content-type="original_file" xlink:type="simple">https://binary.pensoft.net/fig/1208901</uri></graphic></fig><fig id="F12437101" position="float" orientation="portrait"><object-id xmlns:xlink="http://www.w3.org/1999/xlink" content-type="arpha" xlink:type="simple">EB3EFEA2-E30F-5C69-AEBD-3D662BCB8279</object-id><object-id xmlns:xlink="http://www.w3.org/1999/xlink" content-type="doi" xlink:type="simple">10.3897/BDJ.13.e145705.figure2</object-id><label>Figure 2.</label><caption><p><italic><tp:taxon-name><tp:taxon-name-part taxon-name-part-type="genus" reg="Corinnomma">Corinnomma</tp:taxon-name-part><tp:taxon-name-part taxon-name-part-type="species" reg="hamulatum">hamulatum</tp:taxon-name-part></tp:taxon-name></italic> <bold>stat. rest.</bold>, allotype male. <bold>A</bold> Retrobasal paracymbial spine, lateral view; <bold>B</bold> Same, dorsal view; <bold>C</bold> Embolus, ventral view. Stipple lines indicate the demarcation between the basal and distal coils of the embolus.</p></caption><graphic xmlns:xlink="http://www.w3.org/1999/xlink" xlink:href="bdj-13-e145705-g002.jpg" position="float" id="oo_1208902.jpg" orientation="portrait" xlink:type="simple"><uri content-type="original_file" xlink:type="simple">https://binary.pensoft.net/fig/1208902</uri></graphic></fig><fig id="F12437103" position="float" orientation="portrait"><object-id xmlns:xlink="http://www.w3.org/1999/xlink" content-type="arpha" xlink:type="simple">947E5EE1-C872-5C9D-B7E7-BE7898D5F024</object-id><object-id xmlns:xlink="http://www.w3.org/1999/xlink" content-type="doi" xlink:type="simple">10.3897/BDJ.13.e145705.figure3</object-id><label>Figure 3.</label><caption><p><italic><tp:taxon-name><tp:taxon-name-part taxon-name-part-type="genus" reg="Corinnomma">Corinnomma</tp:taxon-name-part><tp:taxon-name-part taxon-name-part-type="species" reg="hamulatum">hamulatum</tp:taxon-name-part></tp:taxon-name></italic> <bold>stat. rest.</bold>, holotype female. <bold>A</bold> Epigyne, ventral view; <bold>B</bold> Vulva, dorsal view. Abbreviations: CD—copulatory duct; CO—copulatory opening; FD—fertilisation duct; S1—spermatheca I; S2— spermatheca II.</p></caption><graphic xmlns:xlink="http://www.w3.org/1999/xlink" xlink:href="bdj-13-e145705-g003.jpg" position="float" id="oo_1208903.jpg" orientation="portrait" xlink:type="simple"><uri content-type="original_file" xlink:type="simple">https://binary.pensoft.net/fig/1208903</uri></graphic></fig><fig id="F12437116" position="float" orientation="portrait"><object-id xmlns:xlink="http://www.w3.org/1999/xlink" content-type="arpha" xlink:type="simple">09221D8D-6C2D-50E4-B4EB-DFBA799CB91F</object-id><object-id xmlns:xlink="http://www.w3.org/1999/xlink" content-type="doi" xlink:type="simple">10.3897/BDJ.13.e145705.figure5</object-id><label>Figure 5.</label><caption><p>Distribution records of <italic><tp:taxon-name><tp:taxon-name-part taxon-name-part-type="genus" reg="Corinnomma">Corinnomma</tp:taxon-name-part></tp:taxon-name></italic> spp. <italic><tp:taxon-name><tp:taxon-name-part taxon-name-part-type="genus" reg="Corinnomma"/><tp:taxon-name-part taxon-name-part-type="species" reg="hamulatum">hamulatum</tp:taxon-name-part></tp:taxon-name></italic> <bold>stat. rest.</bold> in China: <italic><tp:taxon-name><tp:taxon-name-part taxon-name-part-type="genus" reg="Corinnomma">C.</tp:taxon-name-part><tp:taxon-name-part taxon-name-part-type="species" reg="hamulatum">hamulatum</tp:taxon-name-part></tp:taxon-name></italic> <bold>stat. rest.</bold>: <bold>Red</bold> holotype, <bold>Purple</bold> allotype, <bold>Yellow</bold> paratype, <bold>Blue</bold> other records; <italic><tp:taxon-name><tp:taxon-name-part taxon-name-part-type="genus" reg="Corinnomma">C.</tp:taxon-name-part><tp:taxon-name-part taxon-name-part-type="species" reg="severum">severum</tp:taxon-name-part></tp:taxon-name></italic>: <bold>Green</bold>.</p></caption><graphic xmlns:xlink="http://www.w3.org/1999/xlink" xlink:href="bdj-13-e145705-g005.jpg" position="float" id="oo_1289024.jpg" orientation="portrait" xlink:type="simple"><uri content-type="original_file" xlink:type="simple">https://binary.pensoft.net/fig/1289024</uri></graphic></fig><fig id="F12437114" position="float" orientation="portrait"><object-id xmlns:xlink="http://www.w3.org/1999/xlink" content-type="arpha" xlink:type="simple">BEDEC96D-466C-502D-9B11-08B73D87C6A0</object-id><object-id xmlns:xlink="http://www.w3.org/1999/xlink" content-type="doi" xlink:type="simple">10.3897/BDJ.13.e145705.figure6</object-id><label>Figure 6.</label><caption><p><italic><tp:taxon-name><tp:taxon-name-part taxon-name-part-type="genus" reg="Corinnomma">Corinnomma</tp:taxon-name-part><tp:taxon-name-part taxon-name-part-type="species" reg="hamulatum">hamulatum</tp:taxon-name-part></tp:taxon-name></italic> <bold>stat. rest.</bold>, female from Chongqing, in life. Photo by Qianle Lu.</p></caption><graphic xmlns:xlink="http://www.w3.org/1999/xlink" xlink:href="bdj-13-e145705-g006.jpg" position="float" id="oo_1208907.jpg" orientation="portrait" xlink:type="simple"><uri content-type="original_file" xlink:type="simple">https://binary.pensoft.net/fig/1208907</uri></graphic></fig><supplementary-material xmlns:xlink="http://www.w3.org/1999/xlink" id="S12693027" orientation="portrait" position="float" xlink:type="simple"><object-id content-type="arpha" xlink:type="simple">4D7E59C7-C0BE-58AC-B89B-8C4A79E8DB18</object-id><object-id content-type="doi" xlink:type="simple">10.3897/BDJ.13.e145705.suppl1</object-id><label>Supplementary material 1</label><caption><p>RAxML COI gene tree, 38 specimens</p></caption><statement content-type="dataType"><label>Data type</label><p>phylogenetic tree</p></statement><statement content-type="notes"><label>Brief description</label><p>Maximum Likelihood analysis was performed using RAxML v. 8.2.12 (Stamatakis 2014) with 1,000 ML Bootstrap replicates based on the GTRGAMMA model run by a rapid Bootstrap analysis.</p></statement><p>File: oo_1287302.pdf</p><media xlink:href="bdj-13-e145705-s001.pdf" mimetype="Adobe Acrobat Document" mime-subtype="pdf" position="float" orientation="portrait" xlink:type="simple"><uri content-type="original_file" xlink:type="simple">https://binary.pensoft.net/file/1287302</uri></media><attrib specific-use="authors">Xinxin Li</attrib></supplementary-material><table-wrap id="T12693025" position="float" orientation="portrait"><label>Table 1.</label><caption><p>List of voucher information and GenBank accession numbers.</p></caption><table rules="all" border="0"><tbody><tr><td rowspan="1" colspan="1">Taxon</td><td rowspan="1" colspan="1">Voucher</td><td rowspan="1" colspan="1">location</td><td rowspan="1" colspan="1">Genbank Accession Number (COI)</td></tr><tr><td rowspan="1" colspan="1"><italic><tp:taxon-name><tp:taxon-name-part taxon-name-part-type="genus" reg="Castianeira">Castianeira</tp:taxon-name-part></tp:taxon-name></italic> sp.</td><td rowspan="1" colspan="1">MR527</td><td rowspan="1" colspan="1">Misiones, Argentina</td><td rowspan="1" colspan="1">
              <ext-link xmlns:xlink="http://www.w3.org/1999/xlink" ext-link-type="uri" xlink:href="https://www.ncbi.nlm.nih.gov/nuccore/KY017615.1" xlink:type="simple">KY017615.1</ext-link>
            </td></tr><tr><td rowspan="1" colspan="1">
              <italic>
                <tp:taxon-name><tp:taxon-name-part taxon-name-part-type="genus" reg="Corinnomma">Corinnomma</tp:taxon-name-part><tp:taxon-name-part taxon-name-part-type="species" reg="hamulatum">hamulatum</tp:taxon-name-part></tp:taxon-name>
              </italic>
            </td><td rowspan="1" colspan="1">YNM169</td><td rowspan="1" colspan="1">Yunnan, China</td><td rowspan="1" colspan="1">
              <ext-link xmlns:xlink="http://www.w3.org/1999/xlink" ext-link-type="uri" xlink:href="https://www.ncbi.nlm.nih.gov/nuccore/PV358000" xlink:type="simple">PV358000</ext-link>
            </td></tr><tr><td rowspan="1" colspan="1">
              <italic>
                <tp:taxon-name><tp:taxon-name-part taxon-name-part-type="genus" reg="Corinnomma">Corinnomma</tp:taxon-name-part><tp:taxon-name-part taxon-name-part-type="species" reg="hamulatum">hamulatum</tp:taxon-name-part></tp:taxon-name>
              </italic>
            </td><td rowspan="1" colspan="1">YNM172</td><td rowspan="1" colspan="1">Tibet, China</td><td rowspan="1" colspan="1">
              <ext-link xmlns:xlink="http://www.w3.org/1999/xlink" ext-link-type="uri" xlink:href="https://www.ncbi.nlm.nih.gov/nuccore/PV358002" xlink:type="simple">PV358002</ext-link>
            </td></tr><tr><td rowspan="1" colspan="1">
              <italic>
                <tp:taxon-name><tp:taxon-name-part taxon-name-part-type="genus" reg="Corinnomma">Corinnomma</tp:taxon-name-part><tp:taxon-name-part taxon-name-part-type="species" reg="hamulatum">hamulatum</tp:taxon-name-part></tp:taxon-name>
              </italic>
            </td><td rowspan="1" colspan="1">YNM173</td><td rowspan="1" colspan="1">Hainan, China</td><td rowspan="1" colspan="1">
              <ext-link xmlns:xlink="http://www.w3.org/1999/xlink" ext-link-type="uri" xlink:href="https://www.ncbi.nlm.nih.gov/nuccore/PV358003" xlink:type="simple">PV358003</ext-link>
            </td></tr><tr><td rowspan="1" colspan="1">
              <italic>
                <tp:taxon-name><tp:taxon-name-part taxon-name-part-type="genus" reg="Corinnomma">Corinnomma</tp:taxon-name-part><tp:taxon-name-part taxon-name-part-type="species" reg="hamulatum">hamulatum</tp:taxon-name-part></tp:taxon-name>
              </italic>
            </td><td rowspan="1" colspan="1">YNM177</td><td rowspan="1" colspan="1">Hainan, China</td><td rowspan="1" colspan="1">
              <ext-link xmlns:xlink="http://www.w3.org/1999/xlink" ext-link-type="uri" xlink:href="https://www.ncbi.nlm.nih.gov/nuccore/PV358005" xlink:type="simple">PV358005</ext-link>
            </td></tr><tr><td rowspan="1" colspan="1">
              <italic>
                <tp:taxon-name><tp:taxon-name-part taxon-name-part-type="genus" reg="Corinnomma">Corinnomma</tp:taxon-name-part><tp:taxon-name-part taxon-name-part-type="species" reg="hamulatum">hamulatum</tp:taxon-name-part></tp:taxon-name>
              </italic>
            </td><td rowspan="1" colspan="1">YNM183</td><td rowspan="1" colspan="1">Hainan, China</td><td rowspan="1" colspan="1">
              <ext-link xmlns:xlink="http://www.w3.org/1999/xlink" ext-link-type="uri" xlink:href="https://www.ncbi.nlm.nih.gov/nuccore/PV358010" xlink:type="simple">PV358010</ext-link>
            </td></tr><tr><td rowspan="1" colspan="1">
              <italic>
                <tp:taxon-name><tp:taxon-name-part taxon-name-part-type="genus" reg="Corinnomma">Corinnomma</tp:taxon-name-part><tp:taxon-name-part taxon-name-part-type="species" reg="hamulatum">hamulatum</tp:taxon-name-part></tp:taxon-name>
              </italic>
            </td><td rowspan="1" colspan="1">YNM184</td><td rowspan="1" colspan="1">Hainan, China</td><td rowspan="1" colspan="1">
              <ext-link xmlns:xlink="http://www.w3.org/1999/xlink" ext-link-type="uri" xlink:href="https://www.ncbi.nlm.nih.gov/nuccore/PV358011" xlink:type="simple">PV358011</ext-link>
            </td></tr><tr><td rowspan="1" colspan="1">
              <italic>
                <tp:taxon-name><tp:taxon-name-part taxon-name-part-type="genus" reg="Corinnomma">Corinnomma</tp:taxon-name-part><tp:taxon-name-part taxon-name-part-type="species" reg="hamulatum">hamulatum</tp:taxon-name-part></tp:taxon-name>
              </italic>
            </td><td rowspan="1" colspan="1">YNM185</td><td rowspan="1" colspan="1">Hainan, China</td><td rowspan="1" colspan="1">
              <ext-link xmlns:xlink="http://www.w3.org/1999/xlink" ext-link-type="uri" xlink:href="https://www.ncbi.nlm.nih.gov/nuccore/PV358012" xlink:type="simple">PV358012</ext-link>
            </td></tr><tr><td rowspan="1" colspan="1">
              <italic>
                <tp:taxon-name><tp:taxon-name-part taxon-name-part-type="genus" reg="Corinnomma">Corinnomma</tp:taxon-name-part><tp:taxon-name-part taxon-name-part-type="species" reg="hamulatum">hamulatum</tp:taxon-name-part></tp:taxon-name>
              </italic>
            </td><td rowspan="1" colspan="1">YNM186</td><td rowspan="1" colspan="1">Hainan, China</td><td rowspan="1" colspan="1">
              <ext-link xmlns:xlink="http://www.w3.org/1999/xlink" ext-link-type="uri" xlink:href="https://www.ncbi.nlm.nih.gov/nuccore/PV358013" xlink:type="simple">PV358013</ext-link>
            </td></tr><tr><td rowspan="1" colspan="1">
              <italic>
                <tp:taxon-name><tp:taxon-name-part taxon-name-part-type="genus" reg="Corinnomma">Corinnomma</tp:taxon-name-part><tp:taxon-name-part taxon-name-part-type="species" reg="hamulatum">hamulatum</tp:taxon-name-part></tp:taxon-name>
              </italic>
            </td><td rowspan="1" colspan="1">YNM187</td><td rowspan="1" colspan="1">Hainan, China</td><td rowspan="1" colspan="1">
              <ext-link xmlns:xlink="http://www.w3.org/1999/xlink" ext-link-type="uri" xlink:href="https://www.ncbi.nlm.nih.gov/nuccore/PV358014" xlink:type="simple">PV358014</ext-link>
            </td></tr><tr><td rowspan="1" colspan="1">
              <italic>
                <tp:taxon-name><tp:taxon-name-part taxon-name-part-type="genus" reg="Corinnomma">Corinnomma</tp:taxon-name-part><tp:taxon-name-part taxon-name-part-type="species" reg="hamulatum">hamulatum</tp:taxon-name-part></tp:taxon-name>
              </italic>
            </td><td rowspan="1" colspan="1">YNM188</td><td rowspan="1" colspan="1">Hainan, China</td><td rowspan="1" colspan="1">
              <ext-link xmlns:xlink="http://www.w3.org/1999/xlink" ext-link-type="uri" xlink:href="https://www.ncbi.nlm.nih.gov/nuccore/PV358015" xlink:type="simple">PV358015</ext-link>
            </td></tr><tr><td rowspan="1" colspan="1">
              <italic>
                <tp:taxon-name><tp:taxon-name-part taxon-name-part-type="genus" reg="Corinnomma">Corinnomma</tp:taxon-name-part><tp:taxon-name-part taxon-name-part-type="species" reg="hamulatum">hamulatum</tp:taxon-name-part></tp:taxon-name>
              </italic>
            </td><td rowspan="1" colspan="1">YNM189</td><td rowspan="1" colspan="1">Hainan, China</td><td rowspan="1" colspan="1">
              <ext-link xmlns:xlink="http://www.w3.org/1999/xlink" ext-link-type="uri" xlink:href="https://www.ncbi.nlm.nih.gov/nuccore/PV358016" xlink:type="simple">PV358016</ext-link>
            </td></tr><tr><td rowspan="1" colspan="1">
              <italic>
                <tp:taxon-name><tp:taxon-name-part taxon-name-part-type="genus" reg="Corinnomma">Corinnomma</tp:taxon-name-part><tp:taxon-name-part taxon-name-part-type="species" reg="hamulatum">hamulatum</tp:taxon-name-part></tp:taxon-name>
              </italic>
            </td><td rowspan="1" colspan="1">YNM194</td><td rowspan="1" colspan="1">Guangxi, China</td><td rowspan="1" colspan="1">
              <ext-link xmlns:xlink="http://www.w3.org/1999/xlink" ext-link-type="uri" xlink:href="https://www.ncbi.nlm.nih.gov/nuccore/PV358020" xlink:type="simple">PV358020</ext-link>
            </td></tr><tr><td rowspan="1" colspan="1">
              <italic>
                <tp:taxon-name><tp:taxon-name-part taxon-name-part-type="genus" reg="Corinnomma">Corinnomma</tp:taxon-name-part><tp:taxon-name-part taxon-name-part-type="species" reg="hamulatum">hamulatum</tp:taxon-name-part></tp:taxon-name>
              </italic>
            </td><td rowspan="1" colspan="1">YNM195</td><td rowspan="1" colspan="1">Hunan, China</td><td rowspan="1" colspan="1">
              <ext-link xmlns:xlink="http://www.w3.org/1999/xlink" ext-link-type="uri" xlink:href="https://www.ncbi.nlm.nih.gov/nuccore/PV358021" xlink:type="simple">PV358021</ext-link>
            </td></tr><tr><td rowspan="1" colspan="1">
              <italic>
                <tp:taxon-name><tp:taxon-name-part taxon-name-part-type="genus" reg="Corinnomma">Corinnomma</tp:taxon-name-part><tp:taxon-name-part taxon-name-part-type="species" reg="hamulatum">hamulatum</tp:taxon-name-part></tp:taxon-name>
              </italic>
            </td><td rowspan="1" colspan="1">YNM251</td><td rowspan="1" colspan="1">Hainan, China</td><td rowspan="1" colspan="1">
              <ext-link xmlns:xlink="http://www.w3.org/1999/xlink" ext-link-type="uri" xlink:href="https://www.ncbi.nlm.nih.gov/nuccore/PV358022" xlink:type="simple">PV358022</ext-link>
            </td></tr><tr><td rowspan="1" colspan="1">
              <italic>
                <tp:taxon-name><tp:taxon-name-part taxon-name-part-type="genus" reg="Corinnomma">Corinnomma</tp:taxon-name-part><tp:taxon-name-part taxon-name-part-type="species" reg="severum">severum</tp:taxon-name-part></tp:taxon-name>
              </italic>
            </td><td rowspan="1" colspan="1">YNM116</td><td rowspan="1" colspan="1">Yunnan, China</td><td rowspan="1" colspan="1">
              <ext-link xmlns:xlink="http://www.w3.org/1999/xlink" ext-link-type="uri" xlink:href="https://www.ncbi.nlm.nih.gov/nuccore/ON054610" xlink:type="simple">ON054610</ext-link>
            </td></tr><tr><td rowspan="1" colspan="1">
              <italic>
                <tp:taxon-name><tp:taxon-name-part taxon-name-part-type="genus" reg="Corinnomma">Corinnomma</tp:taxon-name-part><tp:taxon-name-part taxon-name-part-type="species" reg="severum">severum</tp:taxon-name-part></tp:taxon-name>
              </italic>
            </td><td rowspan="1" colspan="1">YNM110</td><td rowspan="1" colspan="1">Yunnan, China</td><td rowspan="1" colspan="1">
              <ext-link xmlns:xlink="http://www.w3.org/1999/xlink" ext-link-type="uri" xlink:href="https://www.ncbi.nlm.nih.gov/nuccore/ON054604" xlink:type="simple">ON054604</ext-link>
            </td></tr><tr><td rowspan="1" colspan="1">
              <italic>
                <tp:taxon-name><tp:taxon-name-part taxon-name-part-type="genus" reg="Corinnomma">Corinnomma</tp:taxon-name-part><tp:taxon-name-part taxon-name-part-type="species" reg="severum">severum</tp:taxon-name-part></tp:taxon-name>
              </italic>
            </td><td rowspan="1" colspan="1">YNM113</td><td rowspan="1" colspan="1">Yunnan, China</td><td rowspan="1" colspan="1">
              <ext-link xmlns:xlink="http://www.w3.org/1999/xlink" ext-link-type="uri" xlink:href="https://www.ncbi.nlm.nih.gov/nuccore/ON054607" xlink:type="simple">ON054607</ext-link>
            </td></tr><tr><td rowspan="1" colspan="1">
              <italic>
                <tp:taxon-name><tp:taxon-name-part taxon-name-part-type="genus" reg="Corinnomma">Corinnomma</tp:taxon-name-part><tp:taxon-name-part taxon-name-part-type="species" reg="severum">severum</tp:taxon-name-part></tp:taxon-name>
              </italic>
            </td><td rowspan="1" colspan="1">YNM114</td><td rowspan="1" colspan="1">Yunnan, China</td><td rowspan="1" colspan="1">
              <ext-link xmlns:xlink="http://www.w3.org/1999/xlink" ext-link-type="uri" xlink:href="https://www.ncbi.nlm.nih.gov/nuccore/ON054608" xlink:type="simple">ON054608</ext-link>
            </td></tr><tr><td rowspan="1" colspan="1">
              <italic>
                <tp:taxon-name><tp:taxon-name-part taxon-name-part-type="genus" reg="Corinnomma">Corinnomma</tp:taxon-name-part><tp:taxon-name-part taxon-name-part-type="species" reg="severum">severum</tp:taxon-name-part></tp:taxon-name>
              </italic>
            </td><td rowspan="1" colspan="1">YNM162</td><td rowspan="1" colspan="1">Yunnan, China</td><td rowspan="1" colspan="1">
              <ext-link xmlns:xlink="http://www.w3.org/1999/xlink" ext-link-type="uri" xlink:href="https://www.ncbi.nlm.nih.gov/nuccore/PV357995" xlink:type="simple">PV357995</ext-link>
            </td></tr><tr><td rowspan="1" colspan="1">
              <italic>
                <tp:taxon-name><tp:taxon-name-part taxon-name-part-type="genus" reg="Corinnomma">Corinnomma</tp:taxon-name-part><tp:taxon-name-part taxon-name-part-type="species" reg="severum">severum</tp:taxon-name-part></tp:taxon-name>
              </italic>
            </td><td rowspan="1" colspan="1">YNM163</td><td rowspan="1" colspan="1">Yunnan, China</td><td rowspan="1" colspan="1">
              <ext-link xmlns:xlink="http://www.w3.org/1999/xlink" ext-link-type="uri" xlink:href="https://www.ncbi.nlm.nih.gov/nuccore/PV357996" xlink:type="simple">PV357996</ext-link>
            </td></tr><tr><td rowspan="1" colspan="1">
              <italic>
                <tp:taxon-name><tp:taxon-name-part taxon-name-part-type="genus" reg="Corinnomma">Corinnomma</tp:taxon-name-part><tp:taxon-name-part taxon-name-part-type="species" reg="severum">severum</tp:taxon-name-part></tp:taxon-name>
              </italic>
            </td><td rowspan="1" colspan="1">YNM164</td><td rowspan="1" colspan="1">Yunnan, China</td><td rowspan="1" colspan="1">
              <ext-link xmlns:xlink="http://www.w3.org/1999/xlink" ext-link-type="uri" xlink:href="https://www.ncbi.nlm.nih.gov/nuccore/PV357997" xlink:type="simple">PV357997</ext-link>
            </td></tr><tr><td rowspan="1" colspan="1">
              <italic>
                <tp:taxon-name><tp:taxon-name-part taxon-name-part-type="genus" reg="Corinnomma">Corinnomma</tp:taxon-name-part><tp:taxon-name-part taxon-name-part-type="species" reg="severum">severum</tp:taxon-name-part></tp:taxon-name>
              </italic>
            </td><td rowspan="1" colspan="1">YNM165</td><td rowspan="1" colspan="1">Yunnan, China</td><td rowspan="1" colspan="1">
              <ext-link xmlns:xlink="http://www.w3.org/1999/xlink" ext-link-type="uri" xlink:href="https://www.ncbi.nlm.nih.gov/nuccore/PV357998" xlink:type="simple">PV357998</ext-link>
            </td></tr><tr><td rowspan="1" colspan="1">
              <italic>
                <tp:taxon-name><tp:taxon-name-part taxon-name-part-type="genus" reg="Corinnomma">Corinnomma</tp:taxon-name-part><tp:taxon-name-part taxon-name-part-type="species" reg="severum">severum</tp:taxon-name-part></tp:taxon-name>
              </italic>
            </td><td rowspan="1" colspan="1">YNM167</td><td rowspan="1" colspan="1">Yunnan, China</td><td rowspan="1" colspan="1">
              <ext-link xmlns:xlink="http://www.w3.org/1999/xlink" ext-link-type="uri" xlink:href="https://www.ncbi.nlm.nih.gov/nuccore/PV357999" xlink:type="simple">PV357999</ext-link>
            </td></tr><tr><td rowspan="1" colspan="1">
              <italic>
                <tp:taxon-name><tp:taxon-name-part taxon-name-part-type="genus" reg="Corinnomma">Corinnomma</tp:taxon-name-part><tp:taxon-name-part taxon-name-part-type="species" reg="severum">severum</tp:taxon-name-part></tp:taxon-name>
              </italic>
            </td><td rowspan="1" colspan="1">YNM170</td><td rowspan="1" colspan="1">Yunnan, China</td><td rowspan="1" colspan="1">
              <ext-link xmlns:xlink="http://www.w3.org/1999/xlink" ext-link-type="uri" xlink:href="https://www.ncbi.nlm.nih.gov/nuccore/PV358001" xlink:type="simple">PV358001</ext-link>
            </td></tr><tr><td rowspan="1" colspan="1">
              <italic>
                <tp:taxon-name><tp:taxon-name-part taxon-name-part-type="genus" reg="Corinnomma">Corinnomma</tp:taxon-name-part><tp:taxon-name-part taxon-name-part-type="species" reg="severum">severum</tp:taxon-name-part></tp:taxon-name>
              </italic>
            </td><td rowspan="1" colspan="1">YNM175</td><td rowspan="1" colspan="1">Hainan, China</td><td rowspan="1" colspan="1">
              <ext-link xmlns:xlink="http://www.w3.org/1999/xlink" ext-link-type="uri" xlink:href="https://www.ncbi.nlm.nih.gov/nuccore/PV358004" xlink:type="simple">PV358004</ext-link>
            </td></tr><tr><td rowspan="1" colspan="1">
              <italic>
                <tp:taxon-name><tp:taxon-name-part taxon-name-part-type="genus" reg="Corinnomma">Corinnomma</tp:taxon-name-part><tp:taxon-name-part taxon-name-part-type="species" reg="severum">severum</tp:taxon-name-part></tp:taxon-name>
              </italic>
            </td><td rowspan="1" colspan="1">YNM178</td><td rowspan="1" colspan="1">Yunnan, China</td><td rowspan="1" colspan="1">
              <ext-link xmlns:xlink="http://www.w3.org/1999/xlink" ext-link-type="uri" xlink:href="https://www.ncbi.nlm.nih.gov/nuccore/PV358006" xlink:type="simple">PV358006</ext-link>
            </td></tr><tr><td rowspan="1" colspan="1">
              <italic>
                <tp:taxon-name><tp:taxon-name-part taxon-name-part-type="genus" reg="Corinnomma">Corinnomma</tp:taxon-name-part><tp:taxon-name-part taxon-name-part-type="species" reg="severum">severum</tp:taxon-name-part></tp:taxon-name>
              </italic>
            </td><td rowspan="1" colspan="1">YNM180</td><td rowspan="1" colspan="1">Yunnan, China</td><td rowspan="1" colspan="1">
              <ext-link xmlns:xlink="http://www.w3.org/1999/xlink" ext-link-type="uri" xlink:href="https://www.ncbi.nlm.nih.gov/nuccore/PV358007" xlink:type="simple">PV358007</ext-link>
            </td></tr><tr><td rowspan="1" colspan="1">
              <italic>
                <tp:taxon-name><tp:taxon-name-part taxon-name-part-type="genus" reg="Corinnomma">Corinnomma</tp:taxon-name-part><tp:taxon-name-part taxon-name-part-type="species" reg="severum">severum</tp:taxon-name-part></tp:taxon-name>
              </italic>
            </td><td rowspan="1" colspan="1">YNM181</td><td rowspan="1" colspan="1">Yunnan, China</td><td rowspan="1" colspan="1">
              <ext-link xmlns:xlink="http://www.w3.org/1999/xlink" ext-link-type="uri" xlink:href="https://www.ncbi.nlm.nih.gov/nuccore/PV358008" xlink:type="simple">PV358008</ext-link>
            </td></tr><tr><td rowspan="1" colspan="1">
              <italic>
                <tp:taxon-name><tp:taxon-name-part taxon-name-part-type="genus" reg="Corinnomma">Corinnomma</tp:taxon-name-part><tp:taxon-name-part taxon-name-part-type="species" reg="severum">severum</tp:taxon-name-part></tp:taxon-name>
              </italic>
            </td><td rowspan="1" colspan="1">YNM182</td><td rowspan="1" colspan="1">Yunnan, China</td><td rowspan="1" colspan="1">
              <ext-link xmlns:xlink="http://www.w3.org/1999/xlink" ext-link-type="uri" xlink:href="https://www.ncbi.nlm.nih.gov/nuccore/PV358009" xlink:type="simple">PV358009</ext-link>
            </td></tr><tr><td rowspan="1" colspan="1">
              <italic>
                <tp:taxon-name><tp:taxon-name-part taxon-name-part-type="genus" reg="Corinnomma">Corinnomma</tp:taxon-name-part><tp:taxon-name-part taxon-name-part-type="species" reg="severum">severum</tp:taxon-name-part></tp:taxon-name>
              </italic>
            </td><td rowspan="1" colspan="1">YNM192</td><td rowspan="1" colspan="1">Yunnan, China</td><td rowspan="1" colspan="1">
              <ext-link xmlns:xlink="http://www.w3.org/1999/xlink" ext-link-type="uri" xlink:href="https://www.ncbi.nlm.nih.gov/nuccore/PV358018" xlink:type="simple">PV358018</ext-link>
            </td></tr><tr><td rowspan="1" colspan="1">
              <italic>
                <tp:taxon-name><tp:taxon-name-part taxon-name-part-type="genus" reg="Corinnomma">Corinnomma</tp:taxon-name-part><tp:taxon-name-part taxon-name-part-type="species" reg="severum">severum</tp:taxon-name-part></tp:taxon-name>
              </italic>
            </td><td rowspan="1" colspan="1">YNM193</td><td rowspan="1" colspan="1">Yunnan, China</td><td rowspan="1" colspan="1">
              <ext-link xmlns:xlink="http://www.w3.org/1999/xlink" ext-link-type="uri" xlink:href="https://www.ncbi.nlm.nih.gov/nuccore/PV358019" xlink:type="simple">PV358019</ext-link>
            </td></tr><tr><td rowspan="1" colspan="1">
              <italic>
                <tp:taxon-name><tp:taxon-name-part taxon-name-part-type="genus" reg="Corinnomma">Corinnomma</tp:taxon-name-part><tp:taxon-name-part taxon-name-part-type="species" reg="simplex">simplex</tp:taxon-name-part></tp:taxon-name>
              </italic>
            </td><td rowspan="1" colspan="1">YNM115</td><td rowspan="1" colspan="1">Yunnan, China</td><td rowspan="1" colspan="1">
              <ext-link xmlns:xlink="http://www.w3.org/1999/xlink" ext-link-type="uri" xlink:href="https://www.ncbi.nlm.nih.gov/nuccore/ON054609" xlink:type="simple">ON054609</ext-link>
            </td></tr><tr><td rowspan="1" colspan="1">
              <italic>
                <tp:taxon-name><tp:taxon-name-part taxon-name-part-type="genus" reg="Corinnomma">Corinnomma</tp:taxon-name-part><tp:taxon-name-part taxon-name-part-type="species" reg="simplex">simplex</tp:taxon-name-part></tp:taxon-name>
              </italic>
            </td><td rowspan="1" colspan="1">YNM112</td><td rowspan="1" colspan="1">Yunnan, China</td><td rowspan="1" colspan="1">
              <ext-link xmlns:xlink="http://www.w3.org/1999/xlink" ext-link-type="uri" xlink:href="https://www.ncbi.nlm.nih.gov/nuccore/ON054606" xlink:type="simple">ON054606</ext-link>
            </td></tr><tr><td rowspan="1" colspan="1">
              <italic>
                <tp:taxon-name><tp:taxon-name-part taxon-name-part-type="genus" reg="Corinnomma">Corinnomma</tp:taxon-name-part><tp:taxon-name-part taxon-name-part-type="species" reg="spirale">spirale</tp:taxon-name-part></tp:taxon-name>
              </italic>
            </td><td rowspan="1" colspan="1">YNM106</td><td rowspan="1" colspan="1">Yunnan, China</td><td rowspan="1" colspan="1">
              <ext-link xmlns:xlink="http://www.w3.org/1999/xlink" ext-link-type="uri" xlink:href="https://www.ncbi.nlm.nih.gov/nuccore/ON054603" xlink:type="simple">ON054603</ext-link>
            </td></tr><tr><td rowspan="1" colspan="1">
              <italic>
                <tp:taxon-name><tp:taxon-name-part taxon-name-part-type="genus" reg="Corinnomma">Corinnomma</tp:taxon-name-part><tp:taxon-name-part taxon-name-part-type="species" reg="spirale">spirale</tp:taxon-name-part></tp:taxon-name>
              </italic>
            </td><td rowspan="1" colspan="1">YNM111</td><td rowspan="1" colspan="1">Yunnan, China</td><td rowspan="1" colspan="1">
              <ext-link xmlns:xlink="http://www.w3.org/1999/xlink" ext-link-type="uri" xlink:href="https://www.ncbi.nlm.nih.gov/nuccore/ON054605" xlink:type="simple">ON054605</ext-link>
            </td></tr><tr><td rowspan="1" colspan="1">
              <italic>
                <tp:taxon-name><tp:taxon-name-part taxon-name-part-type="genus" reg="Corinnomma">Corinnomma</tp:taxon-name-part><tp:taxon-name-part taxon-name-part-type="species" reg="spirale">spirale</tp:taxon-name-part></tp:taxon-name>
              </italic>
            </td><td rowspan="1" colspan="1">YNM190</td><td rowspan="1" colspan="1">Yunnan, China</td><td rowspan="1" colspan="1">
              <ext-link xmlns:xlink="http://www.w3.org/1999/xlink" ext-link-type="uri" xlink:href="https://www.ncbi.nlm.nih.gov/nuccore/PV358017" xlink:type="simple">PV358017</ext-link>
            </td></tr><tr><td rowspan="1" colspan="1">
              <tp:taxon-name><tp:taxon-name-part taxon-name-part-type="genus" reg="Nyssus">Nyssus</tp:taxon-name-part><tp:taxon-name-part taxon-name-part-type="uncertainty-rank">cf.</tp:taxon-name-part><tp:taxon-name-part taxon-name-part-type="species" reg="coloripes">coloripes</tp:taxon-name-part></tp:taxon-name>
            </td><td rowspan="1" colspan="1">MR669</td><td rowspan="1" colspan="1">Tasmania, Australia</td><td rowspan="1" colspan="1">
              <ext-link xmlns:xlink="http://www.w3.org/1999/xlink" ext-link-type="uri" xlink:href="https://www.ncbi.nlm.nih.gov/nuccore/KY017624.1" xlink:type="simple">KY017624.1</ext-link>
            </td></tr></tbody></table></table-wrap></tp:treatment-sec><ref-list><ref id="B12437023"><element-citation xmlns:xlink="http://www.w3.org/1999/xlink" publication-type="chapter" xlink:type="simple"><person-group person-group-type="author"><name name-style="western"><surname>Song</surname><given-names>D.</given-names></name><name name-style="western"><surname>Li</surname><given-names>S.</given-names></name></person-group><year>1997</year><chapter-title>Spiders of Wuling Mountains area</chapter-title><person-group person-group-type="editor"><name name-style="western"><surname>Song</surname><given-names>D.</given-names></name></person-group><source>Invertebrates of Wuling Mountains Area, Southwestern China</source><publisher-name>Science Press</publisher-name><publisher-loc>Beijing</publisher-loc><size units="page">400–448</size></element-citation></ref><ref id="B12437045"><element-citation xmlns:xlink="http://www.w3.org/1999/xlink" publication-type="book" xlink:type="simple"><person-group person-group-type="author"><name name-style="western"><surname>Song</surname><given-names>D.</given-names></name><name name-style="western"><surname>Zhu</surname><given-names>M.</given-names></name><name name-style="western"><surname>Chen</surname><given-names>J.</given-names></name></person-group><year>1999</year><source>The spiders of China</source><publisher-name>Hebei Science and Technology Publishing House</publisher-name><publisher-loc>Shijiazhuang</publisher-loc><size units="page">640</size></element-citation></ref><ref id="B12436972"><element-citation xmlns:xlink="http://www.w3.org/1999/xlink" publication-type="book" xlink:type="simple"><person-group person-group-type="author"><name name-style="western"><surname>Deeleman-Reinhold</surname><given-names>C. L.</given-names></name></person-group><year>2001</year><source>Forest spiders of South East Asia: with a revision of the sac and ground spiders (<tp:taxon-name><tp:taxon-name-part taxon-name-part-type="order">Araneae</tp:taxon-name-part></tp:taxon-name>: <tp:taxon-name><tp:taxon-name-part taxon-name-part-type="family">Clubionidae</tp:taxon-name-part></tp:taxon-name>, <tp:taxon-name><tp:taxon-name-part taxon-name-part-type="family">Corinnidae</tp:taxon-name-part></tp:taxon-name>, <tp:taxon-name><tp:taxon-name-part taxon-name-part-type="family">Liocranidae</tp:taxon-name-part></tp:taxon-name>, <tp:taxon-name><tp:taxon-name-part taxon-name-part-type="family">Gnaphosidae</tp:taxon-name-part></tp:taxon-name>, <tp:taxon-name><tp:taxon-name-part taxon-name-part-type="family">Prodidomidae</tp:taxon-name-part></tp:taxon-name> and <tp:taxon-name><tp:taxon-name-part taxon-name-part-type="family">Trochanterriidae</tp:taxon-name-part></tp:taxon-name>)</source><publisher-name>Brill</publisher-name><publisher-loc>Leiden</publisher-loc><size units="page">591</size><pub-id pub-id-type="doi">10.1163/9789004475588</pub-id></element-citation></ref><ref id="B12437053"><element-citation xmlns:xlink="http://www.w3.org/1999/xlink" publication-type="article" xlink:type="simple"><person-group person-group-type="author"><name name-style="western"><surname>Wang</surname><given-names>L.</given-names></name><name name-style="western"><surname>Zhang</surname><given-names>F.</given-names></name><name name-style="western"><surname>Zhang</surname><given-names>Z.</given-names></name></person-group><year>2012</year><article-title>Ant-like sac spiders from Jinyun Mountain Natural Reserve of Chongqing, China (<tp:taxon-name><tp:taxon-name-part taxon-name-part-type="order">Araneae</tp:taxon-name-part></tp:taxon-name>: <tp:taxon-name><tp:taxon-name-part taxon-name-part-type="family">Corinnidae</tp:taxon-name-part></tp:taxon-name>)</article-title><source>Zootaxa</source><volume>3431</volume><fpage>37</fpage><lpage>53</lpage><pub-id pub-id-type="doi">10.11646/zootaxa.3431.1.3</pub-id></element-citation></ref><ref id="B12437078"><element-citation xmlns:xlink="http://www.w3.org/1999/xlink" publication-type="book" xlink:type="simple"><person-group person-group-type="author"><name name-style="western"><surname>Yin</surname><given-names>C.</given-names></name><name name-style="western"><surname>Peng</surname><given-names>X.</given-names></name><name name-style="western"><surname>Yan</surname><given-names>H.</given-names></name><name name-style="western"><surname>Bao</surname><given-names>Y.</given-names></name><name name-style="western"><surname>Xu</surname><given-names>X.</given-names></name><name name-style="western"><surname>Tang</surname><given-names>G.</given-names></name><name name-style="western"><surname>Zhou</surname><given-names>Q.</given-names></name><name name-style="western"><surname>Liu</surname><given-names>P.</given-names></name></person-group><year>2012</year><source>Fauna Hunan: <tp:taxon-name><tp:taxon-name-part taxon-name-part-type="order">Araneae</tp:taxon-name-part></tp:taxon-name> in Hunan, China</source><publisher-name>Hunan Science and Technology Press</publisher-name><publisher-loc>Changsha</publisher-loc><size units="page">1590</size></element-citation></ref><ref id="B12437090"><element-citation xmlns:xlink="http://www.w3.org/1999/xlink" publication-type="article" xlink:type="simple"><person-group person-group-type="author"><name name-style="western"><surname>Zhang</surname><given-names>L.</given-names></name><name name-style="western"><surname>Jin</surname><given-names>C.</given-names></name><name name-style="western"><surname>Zhang</surname><given-names>F.</given-names></name></person-group><year>2022</year><article-title>Two new species of <italic><tp:taxon-name><tp:taxon-name-part taxon-name-part-type="genus" reg="Corinnomma">Corinnomma</tp:taxon-name-part></tp:taxon-name></italic> Karsch, 1880 from Yunnan, China (<tp:taxon-name><tp:taxon-name-part taxon-name-part-type="order">Araneae</tp:taxon-name-part></tp:taxon-name>: <tp:taxon-name><tp:taxon-name-part taxon-name-part-type="family">Corinnidae</tp:taxon-name-part></tp:taxon-name>, <tp:taxon-name><tp:taxon-name-part taxon-name-part-type="subfamily">Castianeirinae</tp:taxon-name-part></tp:taxon-name></article-title><source>Zootaxa</source><volume>5222</volume><issue>3</issue><fpage>240</fpage><lpage>256</lpage><pub-id pub-id-type="doi">10.11646/zootaxa.5222.3.2</pub-id></element-citation></ref></ref-list></tp:taxon-treatment>
